# Supplementary material for: Comparative Study on Reagents Involved in Grape Bud Break and Their Effects on Different Metabolites and Related Gene Expression during Winter
Source: Front Plant Sci. 2017 Aug 4;8:1340. doi: 10.3389/fpls.2017.01340 (PMC5543042; doi:10.3389/fpls.2017.01340)
Supplement: Supplementary file 1 [file Table_1.XLSX]

## Sheet: Sheet1
							Table.S1 Genes related to antioxidants, hormones and sugras
								Gene ID	Gene Name	Primer
								LOC100245705	probable glutathione peroxidase	F TGAGGTGAATGGCAAGAA
										R AGAGGTGATGTGGTAGGA
								LOC100262354	probable fructose-bisphosphate aldolase 1, chloroplastic-like	F CTGAACCTGAACGCAATG
										R CCTCCTCTGACTCTCCTT
								LOC100249258	peroxidase 46	F GACCGATGCTTCAGATTC
										R TGCTTGGAACCTATCACT
								LOC100259748	2-Cys peroxiredoxin 2-Cys peroxiredoxin	F CAGGAGTTCATCAAGGTTAC
										R TGGAATCAGCACATCATAAG
								LOC100255710	probable carboxylesterase 8	F CGAATCGGAACTGAGACT
										R ACCCTATCACCAGACAATT
								LOC100260853	probable carboxylesterase 8	F GGTTGTGGAGATGATGGA
										R GCGTGGAGTCAATGAAAT
								LOC100244514	transcription factor bHLH35	F CCACAGAGTCCTATGAGTAT
										R CCAGCATTATGAACCTTCC
								LOC100264830	transcription factor UNE12	F CAATCATAGTCAGAAGCCATAG
										R CAAGACCACAGCATCAAC
								LOC100233013	L-ascorbate peroxidase 2, cytosolic	F CGATGTGAAGACGAGAAC
										R CCTCAACAGCAACAACTC
								LOC100262779	protein TIFY 8	F CCACGACTTACTCTCCAA
										R TCTTCCACATCATACCTCTC
								LOC100254174	probable protein phosphatase 2C 14	F GCTGTTGATACGGTGATG
										R TGGTTGCTTGAGTAGTGA
								LOC100253351	protein kinase and PP2C-like domain-containing protein	F GAGGAAGGAGATACATACTGAA
										R CAAGAACTGGTCGCAATC
								LOC100246825	Vv Actin (Reference gene)	F TACAATTCCATCATGAAGTGTGATGT
										R TAGAAGCACTTCCTGTGAACAATG
